# Supplementary material for: The genetic overlap between major depressive disorder, white blood cell counts and interleukin 6
Source: J Affect Disord Rep. Author manuscript; Available in PMC 2025 Nov 26. (PMC12646636; doi:10.1016/j.jadr.2025.100889)
Supplement: 1 [file NIHMS2115889-supplement-1.zip]

Archive with 12 entries (11 files):
- SUPPLEMENTARY FILES/
- SUPPLEMENTARY FILES/depression_all_final_2024_02_14.pdf
- SUPPLEMENTARY FILES/depression_all__smoking_BMI_final2024_02_14.pdf
- SUPPLEMENTARY FILES/Manhattan composite plot (1).pdf
- SUPPLEMENTARY FILES/MDD_vs_Basophils_qq01.pdf
- SUPPLEMENTARY FILES/MDD_vs_Eosinophils_qq01.pdf
- SUPPLEMENTARY FILES/MDD_vs_IL-6_01_qq.pdf
- SUPPLEMENTARY FILES/MDD_vs_Lymphocytes_qq.pdf
- SUPPLEMENTARY FILES/MDD_vs_Monocytes_qq01.pdf
- SUPPLEMENTARY FILES/MDD_vs_Neutrophils_qq01.pdf
- SUPPLEMENTARY FILES/MDD_vs_Total-WBC_qq01.pdf
- SUPPLEMENTARY FILES/MiXeR.pdf
