# Supplementary material for: The genetic overlap between major depressive disorder, white blood cell counts and interleukin 6
Source: J Affect Disord Rep. Author manuscript; Available in PMC 2025 Nov 26. (PMC12646636; doi:10.1016/j.jadr.2025.100889)
Supplement: 2 [file NIHMS2115889-supplement-2.xlsx]

## Sheet: Index
Table	Contents
Supplementary Table 1	LD score regression results for major depressive disorder (MDD), white blood cells (WBCs) and interleukin 6 (IL-6)
Supplementary Table 2	Univariate MiXeR results for MDD, WBCs and IL-6
Supplementary Table 3	Bivariate MiXeR results for MDD and WBCs
Supplementary Table 4	Bivariate MiXeR results for MDD and IL-6
Supplementary Table 5	Distinct genomic loci associated with MDD and basophils at conjFDR<0.05
Supplementary Table 6	Distinct genomic loci associated with MDD and eosinophils at conjFDR<0.05
Supplementary Table 7	Distinct genomic loci associated with MDD and lymphocytes at conjFDR<0.05
Supplementary Table 8	Distinct genomic loci associated with MDD and monocytes at conjFDR<0.05
Supplementary Table 9	Distinct genomic loci associated with MDD and neutrophils at conjFDR<0.05
Supplementary Table 10	Distinct genomic loci associated with MDD and total WBCs at conjFDR<0.05
Supplementary Table 11	Distinct genomic loci associated with MDD and IL-6 at conjFDR<0.05
Supplementary Table 12	Drugs targeting the top genes implicated by our conjFDR analyses
Supplementary Table 13	All SNPs jointly associated with MDD and basophils having a conjFDR <0.10 and an r2≧0.6 with one of the independent significant SNPs with conjFDR<0.05
Supplementary Table 14	All SNPs jointly associated with MDD and eosinophils having a conjFDR <0.10 and an r2≧0.6 with one of the independent significant SNPs with conjFDR<0.05
Supplementary Table 15	All SNPs jointly associated with MDD and lymphocytes having a conjFDR <0.10 and an r2≧0.6 with one of the independent significant SNPs with conjFDR<0.05
Supplementary Table 16	All SNPs jointly associated with MDD and monocytes having a conjFDR <0.10 and an r2≧0.6 with one of the independent significant SNPs with conjFDR<0.05
Supplementary Table 17	All SNPs jointly associated with MDD and neutrophils having a conjFDR <0.10 and an r2≧0.6 with one of the independent significant SNPs with conjFDR<0.05
Supplementary Table 18	All SNPs jointly associated with MDD and total WBCs having a conjFDR <0.10 and an r2≧0.6 with one of the independent significant SNPs with conjFDR<0.05
Supplementary Table 19	All SNPs jointly associated with MDD and IL-6 having a conjFDR <0.10 and an r2≧0.6 with one of the independent significant SNPs with conjFDR<0.05
Supplementary Table 20	Mendelian randomization results for MDD, WBCs and IL-6
Supplementary Table 21	PRS results for MDD, WBCs and IL-6 in MoBa sample
Supplementary Table 22	PRS results for MDD, WBCs and IL-6 in MoBa sample after adding smoking and BMI as covariates

## Sheet: ST1
Table S1. LD score regression results for major depressive disorder (MDD), white blood cells (WBCs) and interleukin 6 (IL-6)
Trait1	Trait2	rg	se	p value	FDR adjusted p value
MDD	Basophils	-0.0133	0.0187	0.477	1
MDD	Eosinophils	-0.0418	0.0143	0.004	0.033
MDD	Lymphocytes	0.0165	0.0149	0.267	0.807
MDD	Monocytes	0.0235	0.0143	0.101	0.365
MDD	Neutrophils	0.0402	0.0157	0.01	0.052
MDD	Total WBCs	0.038	0.0151	0.012	0.052
MDD	IL-6	0.2176	0.0541	5.76e-05	0.001

## Sheet: ST2
Table S2. Univariate MiXeR results for major depressive disorder (MDD), white blood cells (WBCs) and interleukin 6 (IL-6)
Trait	pi (mean)	pi (std)	sig2_beta (mean)	sig2_beta (std)	sig2_zero (mean)	sig2_zero (std)	h2 (mean)	h2 (std)	nc@p9 (mean)	nc@p9 (std)	AIC
MDD	0.00429614	0.000125965	6.75e-06	1.84e-07	1.16516	0.00332216	0.0600912	0.000482684	13700.9	401.718	312.054
Basophils	0.00026274	7.9609e-06	0.000159306	5.24818e-06	1.14937	0.00275522	0.0867475	0.000910046	837.91	25.3882	4735.01
Eosinophils	0.000390631	2.0524e-05	0.00037376	2.69916e-05	1.34882	0.00770865	0.301748	0.00607018	1245.77	65.4534	16088.3
Lymphocytes	0.000500101	5.04846e-05	0.000298397	3.62814e-05	1.43411	0.0172986	0.305786	0.0083456	1594.88	161.001	14010.9
Monocytes	0.000350073	4.69827e-05	0.00052618	9.29015e-05	1.4298	0.0257291	0.373097	0.0191325	1116.42	149.833	21313.2
Neutrophils	0.000518189	3.3673e-05	0.000213986	1.32015e-05	1.34768	0.012497	0.229131	0.00293821	1652.56	107.387	10392.8
Total WBCs	0.000580164	4.12413e-05	0.000242133	2.58845e-05	1.44094	0.0150476	0.289238	0.00731297	1850.21	131.523	12282.3
IL-6	5.45e-05	0.000168934	0.00255115	0.00206992	1.03176	0.00653948	0.0182116	0.0139803	173.736	538.751	82.2999

## Sheet: ST3
Table S3. Bivariate MiXeR results for major depressive disorder (MDD) and white blood cells (WBCs)
Trait1	Trait2	dice (mean)	dice (std)	pi1 (mean)	pi1 (std)	pi2 (mean)	pi2 (std)	pi12 (mean)	pi12 (std)	nc1@p9 (mean)	nc1@p9 (std)	nc2@p9 (mean)	nc2@p9 (std)	nc12@p9 (mean)	nc12@p9 (std)	rho_zero (mean)	rho_zero (std)	rho_beta (mean)	rho_beta (std)	rg (mean)	rg (std)	fraction_concordant_within_shared (mean)	fraction_concordant_within_shared (std)	best_vs_min_AIC	best_vs_max_AIC	best_vs_max_BIC
MDD	Basophils	0.0110571	0.00382292	0.00427091	0.000124579	0.000237515	1.3115e-05	2.52259e-05	8.76044e-06	13620.4	397.298	757.461	41.8251	80.4482	27.9381	0.00841406	0.00212568	-0.627191	0.210902	-0.0142976	0.00659668	0.270685	0.0980287	3.60424	47.4231	37.8363
MDD	Eosinophils	0.0275251	0.0106119	0.00423178	0.000131953	0.000326275	3.15259e-05	6.43564e-05	2.4339e-05	13495.6	420.813	1040.53	100.54	205.24	77.62	-0.00509865	0.0025457	-0.799419	0.184291	-0.0365809	0.00317794	0.187649	0.0914582	3.66086	58.1039	48.5171
MDD	Lymphocytes	0.028421	0.0153952	0.00422834	0.000136533	0.000432304	7.16749e-05	6.77978e-05	3.58997e-05	13484.7	435.418	1378.67	228.579	216.215	114.488	0.00467072	0.00342154	0.512426	0.23355	0.019603	0.00549918	0.680291	0.0934414	3.93296	64.56	54.9732
MDD	Monocytes	0.0241421	0.00542969	0.00424009	0.00012696	0.000294026	4.71325e-05	5.6047e-05	1.25416e-05	13522.1	404.892	937.684	150.311	178.741	39.9965	0.00384187	0.0024543	0.773911	0.151075	0.0342025	0.00364807	0.794007	0.0786797	4.04358	64.9525	55.3657
MDD	Neutrophils	0.0537966	0.0154116	0.0041663	0.000116925	0.00038835	4.53513e-05	0.000129839	3.87482e-05	13286.8	372.889	1238.49	144.631	414.07	123.572	0.00833931	0.00264244	0.579023	0.152837	0.047017	0.00620476	0.701707	0.0649633	7.49851	41.1602	31.5733
MDD	Total WBCs	0.0511606	0.0173178	0.00417085	0.000105886	0.000454876	6.38065e-05	0.000125288	4.45524e-05	13301.3	337.682	1450.65	203.486	399.559	142.083	0.0107068	0.00282001	0.644977	0.155003	0.0473605	0.00504314	0.72941	0.067505	5.37748	58.699	49.1123

## Sheet: ST4
Table S4. Bivariate MiXeR results for major depressive disorder (MDD) and interleukin 6 (IL-6)
Trait1	Trait2	dice (mean)	dice (std)	pi1 (mean)	pi1 (std)	pi2 (mean)	pi2 (std)	pi12 (mean)	pi12 (std)	nc1@p9 (mean)	nc1@p9 (std)	nc2@p9 (mean)	nc2@p9 (std)	nc12@p9 (mean)	nc12@p9 (std)	rho_zero (mean)	rho_zero (std)	rho_beta (mean)	rho_beta (std)	rg (mean)	rg (std)	fraction_concordant_within_shared (mean)	fraction_concordant_within_shared (std)	best_vs_min_AIC	best_vs_max_AIC
MDD	IL-6	0.0214934	0.0669411	0.00424468	0.000228613	3.03e-06	1.24e-05	5.15e-05	0.000165473	13536.8	729.074	9.64851	39.4344	164.087	527.712	0.014685	0.00530178	0.974716	0.106339	0.0468582	0.0533991	0.979427	0.0718769	-1.76338	-1.66018

## Sheet: ST5
Table S5. Distinct genomic loci associated with major depressive disorder (MDD) and basophils at conjFDR<0.05.
The most strongly associated lead SNPs in independent genomic loci are shown after merging regions < 250 KB apart into a single locus. ANNOVAR = functional variant classification based on position in or outside of a gene; CADD = Combined Annotation-Dependent depletion score, which predict how deleterious the SNP effect is on protein structure/function (higher scores indicate more deleterious); Re…
Locus	Chromosome	Lead SNP	LeadBP	MinBP	MaxBP	Nearest Gene	Distance	Opentargets	ANNOVAR	CADD	RegulomeDB	minChrState	commonChrState	A1	A2	conjFDR MDD&basophil	BETA_MDD_GWAS	SE_MDD_GWAS	PVAL_MDD_GWAS	BETA_BAS_GWAS	SE_BAS_GWAS	PVAL_BAS_GWAS	ConcordEffect
1	4	rs13103879	9972879	9915870	10108127	SLC2A9	0	SLC2A9	intronic	0.692	6	4	15	T	C	0.0213422	-0.0234	0.0052	7.36e-06	0.012092	0.002053	3.97e-09	No
2	6	rs115991849	33062357	32968136	33437236	HLA-DPA2	0	HLA-DMA	ncRNA_intronic	1.095	5	5	14	A	C	0.0386035	0.1061	0.0246	1.61e-05	0.024514	0.004724	2.15e-07	Yes
3	11	rs117956829	89339666	89233593	89431386	NOX4:RP11-643G5.6	16886:16886	TRIM77/NOX4	intergenic	0.969	6	5	15	A	G	0.00775798	0.0747	0.0145	2.581e-07	-0.021924	0.005159	2.16e-05	No
4	11	rs4309187	113412443	113317745	113425430	DRD2	66029	ANKK1	intergenic	0.49	4	5	15	A	C	0.0278548	-0.025	0.0057	1.044e-05	-0.00865	0.00221	9.15e-05	Yes
5	14	rs35591392	75157713	75120628	75397764	AREL1	0	DLST	intronic	3.661	7	4	4	T	G	0.0163834	0.0238	0.0052	5.269e-06	-0.008327	0.002045	4.71e-05	No
6	20	rs28494701	31273317	31250262	31328425	BAK1P1	3405	COMMD7	intergenic	1.411	6	2	5	A	G	0.026699	-0.0275	0.0062	9.844e-06	0.021242	0.002512	2.93e-17	No
7	20	rs6072345	39970434	39620847	40012548	LPIN3	0	EMILIN3	intronic	3.613	7	1	15	A	G	0.0458646	0.0381	0.0075	3.889e-07	0.010823	0.002919	0.000211	Yes
8	22	rs6002337	41726803	41215672	42216326	ZC3H7B	0	CSDC2	intronic	0.057	6	4	4	T	G	0.0013966	-0.0316	0.0061	2.753e-07	-0.011978	0.002372	4.53e-07	Yes

## Sheet: ST6
Table S6. Distinct genomic loci associated with major depressive disorder (MDD) and eosinophils at conjFDR<0.05.
The most strongly associated lead SNPs in independent genomic loci are shown after merging regions < 250 KB apart into a single locus. ANNOVAR = functional variant classification based on position in or outside of a gene; CADD = Combined Annotation-Dependent depletion score, which predict how deleterious the SNP effect is on protein structure/function (higher scores indicate more deleterious); Re…
Locus	Chromosome	Lead SNP	LeadBP	MinBP	MaxBP	Nearest Gene	Distance	Opentargets	ANNOVAR	CADD	RegulomeDB	minChrState	commonChrState	A1	A2	conjFDR MDD&eosonphil	BETA_MDD_GWAS	SE_MDD_GWAS	PVAL_MDD_GWAS	BETA_EOS_GWAS	SE_EOS_GWAS	PVAL_EOS_GWAS	ConcordEffect
1	1	rs159963	8504421	8431607	8895448	RERE	0	RERE	intronic	15.44	6	4	5	A	C	0.00308138	-0.0273	0.0053	2.903e-07	0.01933	0.002017	9.88e-22	No
2	1	rs7543975	23381116	23294136	23715696	KDM1A:RP1-184J9.2	00:00:00	KDM1A	ncRNA_intronic	3.547	7	4	4	A	G	0.0207302	-0.0268	0.0058	3.738e-06	0.009193	0.002185	2.61e-05	No
3	1	rs71631900	197422656	197422656	197422656	CRB1	0	DENND1B	intronic	0.112	5	5	15	A	G	0.0347853	0.0305	0.0068	8.091e-06	-0.016297	0.003291	7.46e-07	No
4	2	rs2729724	160667744	160347018	160667744	LY75:LY75-CD302	00:00:00	CD302	intronic	7.382	7	4	15	A	G	0.0240328	0.031	0.0068	4.627e-06	-0.012717	0.002538	5.5e-07	No
5	2	rs2564388	198328806	198146381	198880481	COQ10B	0	MARS2/PLCL1	intronic	6.715	5	4	5	T	C	0.0469164	0.0275	0.0057	1.382e-06	0.007243	0.002075	0.000486	Yes
6	8	rs13270008	52684552	52561923	52870877	PXDNL	0	PCMTD1	intronic	4.756	5	7	15	T	C	0.00400468	0.0317	0.0056	1.228e-08	-0.009193	0.002135	1.69e-05	No
7	8	rs4737565	61729273	61548701	61797890	CHD7	0	CHD7	intronic	11.06	4	2	5	T	G	0.00125021	0.0323	0.0061	9.525e-08	0.02887	0.002287	1.67e-36	Yes
8	10	rs2894061	69950909	69934467	70266659	MYPN	0	PBLD/ATOH7	intronic	3.171	6	4	15	A	G	0.0196079	-0.0297	0.0062	1.564e-06	0.008997	0.002361	0.00014	No
9	10	rs17747401	76400164	76059068	76449813	ADK	0	ADK	intronic	16.27	4	5	15	T	C	0.0211636	-0.0255	0.0054	2.402e-06	-0.007832	0.002069	0.000155	Yes
10	11	rs7130926	113496928	113457512	113692660	TMPRSS5	61343	TMPRSS5	intergenic	5.37	7	5	15	T	C	0.0408925	-0.0385	0.0077	5.567e-07	0.010066	0.00284	0.000397	No
11	12	rs77741769	121363835	121189116	121378566	RPL12P33	8795	OASL/SPPL3	intergenic	5.073	3a	1	15	T	C	0.000892466	0.0297	0.0055	6.392e-08	-0.017516	0.002085	4.6e-17	No
12	14	rs1255991	64661642	64649073	64877135	SYNE2:ESR2	00:00:00	SYNE2	intronic	1.266	5	4	5	A	G	0.0176756	0.0249	0.0053	2.975e-06	0.008129	0.002029	6.21e-05	Yes
13	14	rs2003490	75377555	75108290	75397764	RPS6KL1	0	RPS6KL1	intronic	0.235	5	1	5	A	C	0.00539982	0.0265	0.0053	5.925e-07	-0.009604	0.002004	1.68e-06	No
14	17	rs11867618	65875587	65825248	65984537	BPTF	0	BPTF	intronic	3.025	6	4	5	A	G	0.0464382	0.0333	0.0076	1.274e-05	0.026839	0.002946	8.66e-20	Yes
15	18	rs487385	40959613	40958586	40989336	SYT4	101997	SYT4	intergenic	2.739	6	9	15	T	C	0.0483623	-0.0278	0.0064	1.365e-05	0.008851	0.00243	0.000272	No
16	22	rs5758265	41617897	41079792	42216326	L3MBTL2	0	XPNPEP3	intronic	7.608	7	4	4	A	G	3.04853e-05	0.0353	0.0058	1.414e-09	0.019321	0.002203	1.86e-18	Yes
17	22	rs2267983	50698157	50624909	50698731	MAPK12	0	MAPK12	intronic	0.813	6	1	5	A	C	0.00331368	-0.0289	0.0057	3.166e-07	-0.010466	0.002118	7.94e-07	Yes

## Sheet: ST7
Table S7. Distinct genomic loci associated with major depressive disorder (MDD) and lymphocytes at conjFDR<0.05.
The most strongly associated lead SNPs in independent genomic loci are shown after merging regions < 250 KB apart into a single locus. ANNOVAR = functional variant classification based on position in or outside of a gene; CADD = Combined Annotation-Dependent depletion score, which predict how deleterious the SNP effect is on protein structure/function (higher scores indicate more deleterious); Re…
Locus	Chromosome	Lead SNP	LeadBP	MinBP	MaxBP	Nearest Gene	Distance	Opentargets	ANNOVAR	CADD	RegulomeDB	minChrState	commonChrState	A1	A2	conjFDR MDD&lymphocytes	BETA_MDD_GWAS	SE_MDD_GWAS	PVAL_MDD_GWAS	BETA_LYM_GWAS	SE_LYM_GWAS	PVAL_LYM_GWAS	ConcordEffect
1	1	rs159963	8504421	8431607	8895448	RERE	0	RERE	intronic	15.44	6	4	5	A	C	0.00252092	-0.0273	0.0053	2.903e-07	-0.01875	0.001921	1.77e-22	Yes
2	1	rs17560559	23606036	23294136	23715696	RP5-1057J7.6	1765	HNRNPR	intergenic	1.367	7	4	5	T	C	0.0185648	-0.0396	0.0086	3.703e-06	0.014959	0.00309	1.32e-06	No
3	1	rs9427672	197754741	197342380	197809723	DENND1B	9914	DENND1B	intergenic	2.463	7	5	15	A	G	0.0233039	-0.0288	0.0063	5.084e-06	-0.019346	0.002222	3.33e-18	Yes
4	1	rs35468088	212277523	212162023	212277523	DTL	0	PPP2R5A	UTR3	0.807	6	4	15	A	G	0.0170191	-0.0681	0.0146	3.275e-06	0.018846	0.004816	9.21e-05	No
5	2	rs7566887	160663678	160570033	160667744	LY75:LY75-CD302	00:00:00	LY75	intronic	8.017	5	4	15	T	C	0.00408837	-0.0308	0.0061	4.602e-07	-0.009532	0.002171	1.15e-05	Yes
6	4	rs7659414	177350956	177341078	177384372	SPCS3	97559	SPCS3	intergenic	0.891	6	5	15	A	C	0.0267168	-0.0243	0.0053	4.137e-06	0.007151	0.001911	0.000185	No
7	5	rs74292386	87735044	87513722	88107337	CTC-498M16.4	0	TMEM161B	ncRNA_intronic	3.485	6	5	15	T	C	0.00336433	0.0496	0.0094	1.484e-07	-0.015029	0.003378	8.76e-06	No
8	5	rs420113	88693978	88641366	88749082	MEF2C-AS1	0	MEF2C	ncRNA_intronic	2.143	6	5	15	T	C	0.0148266	0.0255	0.0054	2.717e-06	0.010131	0.001956	2.28e-07	Yes
9	5	rs10041789	124252658	124203948	124309097	RP11-284A20.1	2981	ZNF608	intergenic	1.331	7	5	15	A	G	0.0132517	0.0247	0.0052	2.342e-06	-0.009523	0.001896	5.23e-07	No
10	6	rs9447505	76249884	76199880	76373537	RPL26P20	40031	SENP6	intergenic	3.45	6	9	15	A	G	0.0491349	0.0228	0.0052	1.373e-05	0.006704	0.001887	0.000385	Yes
11	7	rs7803932	70203673	70203673	70236446	AUTS2	0	AUTS2	intronic	2.044	5	4	7	A	G	0.0381704	-0.0319	0.0072	1.044e-05	-0.009272	0.002528	0.000246	Yes
12	8	rs4737565	61729273	61548701	61784348	CHD7	0	CHD7	intronic	11.06	4	2	5	T	G	0.000986725	0.0323	0.0061	9.525e-08	0.012718	0.002178	5.37e-09	Yes
13	10	rs10883421	101672341	101602573	101689378	DNMBP	0	DNMBP	intronic	3.438	5	1	5	A	G	0.0381704	-0.0231	0.0052	1.044e-05	0.007554	0.00189	6.49e-05	No
14	10	rs2451466	106543672	106469961	106812116	SORCS3	0	SORCS3	intronic	5.852	NA	5	15	A	G	0.0311225	0.0289	0.0063	4.718e-06	0.008397	0.002281	0.000234	Yes
15	12	rs3844037	121251271	121189116	121378074	SPPL3	0	SPPL3	intronic	0.073	6	5	5	T	C	0.00519816	0.0268	0.0054	6.991e-07	-0.01043	0.00195	9.07e-08	No
16	13	rs2806950	53646197	53616557	53862161	OLFM4	20004	OLFM4	intergenic	0.12	5	4	15	A	G	0.00165719	-0.0441	0.0054	1.82e-16	-0.009112	0.001957	3.27e-06	Yes
17	14	rs10143616	64740175	64686207	64797147	ESR2	0	ESR2	intronic	0.9	7	5	15	A	G	0.013254	0.0276	0.0052	1.255e-07	0.007565	0.001891	6.38e-05	Yes
18	14	rs10149470	104017953	104009939	104174123	RNU7-160P	1209	TRMT61A	intergenic	0.468	2b	1	5	A	G	0.00065538	-0.0289	0.0053	5.94e-08	-0.013236	0.001919	5.47e-12	Yes
19	17	rs9903048	27485517	27360504	27499881	MYO18A	0	MYO18A	intronic	1.052	4	2	7	T	C	0.0493565	-0.0301	0.007	1.543e-05	-0.010354	0.002511	3.78e-05	Yes
20	20	rs6072345	39970434	39620847	40012548	LPIN3	0	EMILIN3	intronic	3.613	7	1	15	A	G	0.0174334	0.0381	0.0075	3.889e-07	0.010567	0.002708	9.6e-05	Yes
21	22	rs5758265	41617897	41079792	42216326	L3MBTL2	0	XPNPEP3	intronic	7.608	7	4	4	A	G	2.41871e-05	0.0353	0.0058	1.414e-09	0.016015	0.002105	2.94e-14	Yes
22	22	rs7288411	42815358	42777621	42866427	NFAM1	0	NFAM1	intronic	13.22	4	2	15	A	G	0.0313705	0.0268	0.0054	8.312e-07	-0.007341	0.001996	0.000237	No
23	22	rs2267983	50698157	50697119	50698157	MAPK12	0	MAPK12	intronic	0.813	6	1	5	A	C	0.00426643	-0.0289	0.0057	3.166e-07	-0.00919	0.002099	1.22e-05	Yes

## Sheet: ST8
Table S8. Distinct genomic loci associated with major depressive disorder (MDD) and monocytes at conjFDR<0.05.
The most strongly associated lead SNPs in independent genomic loci are shown after merging regions < 250 KB apart into a single locus. ANNOVAR = functional variant classification based on position in or outside of a gene; CADD = Combined Annotation-Dependent depletion score, which predict how deleterious the SNP effect is on protein structure/function (higher scores indicate more deleterious); Re…
Locus	Chromosome	Lead SNP	LeadBP	MinBP	MaxBP	Nearest Gene	Distance	Opentargets	ANNOVAR	CADD	RegulomeDB	minChrState	commonChrState	A1	A2	conjFDR MDD&monocytes	BETA_MDD_GWAS	SE_MDD_GWAS	PVAL_MDD_GWAS	BETA_MON_GWAS	SE_MON_GWAS	PVAL_MON_GWAS	ConcordEffect
1	1	rs17560559	23606036	23590183	23715696	RP5-1057J7.6	1765	HNRNPR	intergenic	1.367	7	4	5	T	C	0.0204911	-0.0396	0.0086	3.703e-06	-0.017864	0.003052	4.97e-09	Yes
2	2	rs7600862	198534514	198146381	198952637	RFTN2	0	PLCL1	intronic	6.475	5	4	15	T	C	0.00614107	-0.0279	0.0056	7.747e-07	-0.008696	0.001996	1.33e-05	Yes
3	5	rs10514301	87939654	87832127	88065637	LINC00461	0	MEF2C	ncRNA_intronic	0.393	5	5	15	T	C	0.000113654	0.0462	0.0079	5.205e-09	0.015149	0.002887	1.58e-07	Yes
4	5	rs141074724	139688473	139688473	139688473	PFDN1	5766	CYSTM1	intergenic	6.308	6	5	15	A	G	0.015268	0.0459	0.0097	2.089e-06	-0.012818	0.003307	0.000107	No
5	5	rs12659980	140218828	140024042	140222641	PCDHA1:PCDHA2:PCDHA3:PCDHA4:PCDHA5:PCDHA6:PCDHA7	0:0:0:0:0:0:0	SRA1	intronic	0.048	7	5	15	T	C	0.0392076	0.0241	0.0053	6.265e-06	-0.006677	0.001887	0.000405	No
6	8	rs4737565	61729273	61579213	61784348	CHD7	0	CHD7	intronic	11.06	4	2	5	T	G	0.00118639	0.0323	0.0061	9.525e-08	0.01071	0.002156	6.92e-07	Yes
7	12	rs11065302	121306387	121093655	121378877	SPPL3	0	SPPL3	intronic	0.428	7	4	5	T	C	0.0355349	-0.0455	0.0096	2.175e-06	-0.011803	0.003299	0.00035	Yes
8	14	rs2003490	75377555	75108290	75397764	RPS6KL1	0	RPS6KL1	intronic	0.235	5	1	5	A	C	0.00497752	0.0265	0.0053	5.925e-07	-0.011724	0.001892	6e-10	No
9	14	rs10149470	104017953	104009939	104174123	RNU7-160P	1209	TRMT61A	intergenic	0.468	2b	1	5	A	G	0.00081591	-0.0289	0.0053	5.94e-08	-0.027142	0.0019	2.97e-46	Yes
10	17	rs75581564	27363750	27360504	27872122	PIPOX	0	MYO18A	intergenic	4.995	3a	5	14	A	G	0.00526914	0.0417	0.0082	4.084e-07	0.012161	0.002881	2.46e-05	Yes
11	17	rs117432021	28138269	28138269	28419259	SSH2	0	SSH2	intronic	1.243	7	5	15	T	C	0.0275135	0.0765	0.0168	5.502e-06	0.035894	0.005696	3.03e-10	Yes
12	20	rs28494701	31273317	31250262	31328425	BAK1P1	3405	COMMD7	intergenic	1.411	6	2	5	A	G	0.0415523	-0.0275	0.0062	9.844e-06	0.028689	0.0023	1.11e-35	No
13	22	rs2092563	41592677	41085969	42216326	RP1-85F18.5	0	RANGAP1	ncRNA_intronic	1.667	4	1	15	A	G	0.000217635	0.0338	0.0058	5.546e-09	-0.010581	0.002078	3.61e-07	No
14	22	rs1076649	50697518	50697119	50698157	MAPK12	0	MAPK12	intronic	4.142	NA	2	5	T	C	0.0146017	0.0274	0.0056	8.95e-07	0.008075	0.002075	0.000101	Yes

## Sheet: ST9
Table S9. Distinct genomic loci associated with major depressive disorder (MDD) and neutrophils at conjFDR<0.05.
The most strongly associated lead SNPs in independent genomic loci are shown after merging regions < 250 KB apart into a single locus. ANNOVAR = functional variant classification based on position in or outside of a gene; CADD = Combined Annotation-Dependent depletion score, which predict how deleterious the SNP effect is on protein structure/function (higher scores indicate more deleterious); Re…
Locus	Chromosome	Lead SNP	LeadBP	MinBP	MaxBP	Nearest Gene	Distance	Opentargets	ANNOVAR	CADD	RegulomeDB	minChrState	commonChrState	A1	A2	conjFDR MDD&neutrophils	BETA_MDD_GWAS	SE_MDD_GWAS	PVAL_MDD_GWAS	BETA_NEU_GWAS	SE_NEU_GWAS	PVAL_NEU_GWAS	ConcordEffect
1	1	rs159963	8504421	8431607	8895448	RERE	0	RERE	intronic	15.44	6	4	5	A	C	0.0026566	-0.0273	0.0053	2.903e-07	-0.013751	0.001952	1.93e-12	Yes
2	1	rs6678531	90785241	90779266	90796112	RNU6-695P	66123	ZNF326	intergenic	2.429	5	5	15	T	C	0.0267101	-0.0251	0.0052	1.482e-06	0.007047	0.001921	0.000246	No
3	2	rs2042772	160662058	160347018	160667744	LY75:LY75-CD302	00:00:00	LY75	intronic	3.305	7	4	15	T	C	0.00370567	-0.0309	0.0061	4.365e-07	-0.015652	0.002207	1.37e-12	Yes
4	3	rs6777450	20236385	20114044	20296893	RNY4P22	2018	KAT2B	intergenic	5.684	5	5	15	T	C	0.0110537	-0.025	0.0052	1.802e-06	-0.007764	0.001918	5.25e-05	Yes
5	3	rs7629432	157895285	157632779	158310391	RSRC1	0	RSRC1	intronic	4.916	7	5	15	T	C	0.0144749	0.0275	0.0053	2.521e-07	0.007717	0.001979	9.71e-05	Yes
6	4	rs13103879	9972879	9915870	10108127	SLC2A9	0	SLC2A9	intronic	0.692	6	4	15	T	C	0.0305273	-0.0234	0.0052	7.36e-06	0.007026	0.001921	0.000257	No
7	5	rs7706932	87775691	87437079	87933568	CTC-498M16.4	0	TMEM161B/MEF2C	ncRNA_intronic	3.127	6	5	15	T	C	0.0019571	-0.0332	0.0053	3.965e-10	0.008858	0.001939	4.97e-06	No
8	5	rs141074724	139688473	139515394	139689454	PFDN1	5766	CYSTM1	intergenic	6.308	6	5	15	A	G	0.0123683	0.0459	0.0097	2.089e-06	-0.014895	0.003395	1.16e-05	No
9	6	rs2400074	105366380	105347985	105475254	LINC00577	17788	HACE1	intergenic	1.872	NA	9	15	T	C	0.0117192	0.0251	0.0053	1.942e-06	-0.008478	0.001925	1.08e-05	No
10	8	rs13280121	61783211	61579213	61797890	CHD7	3745	CHD7	intergenic	0.137	7	5	5	T	C	0.0061643	-0.0265	0.0054	8.367e-07	-0.014926	0.001996	7.98e-14	Yes
11	9	rs56015757	126683501	126452936	126714308	DENND1A	0	DENND1A	intronic	6.823	7	5	15	A	C	0.00423211	-0.0505	0.0101	5.167e-07	-0.016729	0.003791	1.03e-05	Yes
12	11	rs1848393	30975626	30798288	31434104	DCDC1	0	MPPED2	intronic	3.602	7	5	15	A	G	0.0070775	-0.0261	0.0053	9.992e-07	0.009263	0.001948	2.01e-06	No
13	12	rs77741769	121363835	121060750	121383662	RPL12P33	8795	OASL/SPPL3	intergenic	5.073	3a	1	15	T	C	0.000754276	0.0297	0.0055	6.392e-08	-0.013889	0.002028	7.8e-12	No
14	14	rs4899536	75316614	75120628	75378185	YLPM1:RP11-316E14.6	00:00:00	DLST	ncRNA_intronic	2.378	1f	5	15	T	C	0.0448223	0.0228	0.0052	1.306e-05	-0.006913	0.001927	0.000337	No
15	14	rs10149470	104017953	104017953	104018455	RNU7-160P	1209	TRMT61A	intergenic	0.468	2b	1	5	A	G	0.000709606	-0.0289	0.0053	5.94e-08	-0.009908	0.001944	3.52e-07	Yes
16	16	rs11643192	72214276	71985222	72249332	PMFBP1	3498	HP	intergenic	8.502	7	7	15	A	C	0.00312838	0.0271	0.0053	3.539e-07	-0.009332	0.001969	2.18e-06	No
17	17	rs58319813	27360504	27360504	27499881	PIPOX	0	MYO18A	intergenic	14	6	5	13	T	C	0.00503787	-0.0365	0.0073	6.46e-07	-0.011558	0.002673	1.55e-05	Yes
18	18	rs62099234	50730524	50555931	50907365	DCC	0	DCC	intronic	2.747	7	5	15	T	C	0.0036239	0.0266	0.0053	4.244e-07	0.008603	0.00194	9.38e-06	Yes
19	20	rs16985655	39961748	39620847	40012548	RP3-450M14.1	1447	EMILIN3	intergenic	4.432	6	5	15	A	G	0.0104975	0.037	0.0075	8.531e-07	0.011059	0.002754	5.99e-05	Yes
20	22	rs5751084	41755105	41719469	42180891	ZC3H7B	0	CSDC2	UTR3	15.36	4	3	4	A	G	0.00735259	-0.032	0.0066	1.054e-06	0.010599	0.002442	1.44e-05	No

[truncated: 14 more sheets: ST10, ST11, ST12, ST13, ST14, ST15, ST16, ST17, ST18, ST19, ST20, ST21, ST22, Sheet1]
